# Supplementary material for: CXCR6-CXCL16 Axis Promotes Breast Cancer by Inducing Oncogenic Signaling
Source: Cancers (Basel). 2021 Jul 16;13(14):3568. doi: 10.3390/cancers13143568 (PMC8306453; doi:10.3390/cancers13143568)
Supplement: Supplementary file 1 [file cancers-13-03568-s001.zip]

Archive with 1 entries (1 files):
- cancers-1284094-supplementary.xls
