# Supplementary material for: CXCR6-CXCL16 Axis Promotes Breast Cancer by Inducing Oncogenic Signaling
Source: Cancers (Basel). 2021 Jul 16;13(14):3568. doi: 10.3390/cancers13143568 (PMC8306453; doi:10.3390/cancers13143568)
Supplement: Supplementary file 1 [file cancers-13-03568-s001.zip › cancers-1284094-supplementary.xls]

## Sheet: Sheet1
			Rev. B5
Cancer Signaling Phospho Antibody Array (PCS248)
			H=Human, M=Mouse, R=Rat
ID	Antibody Name	Reactivity	Swiss Prot
249	14-3-3 zeta (Ab-58)	HMR	P63104
113	14-3-3 zeta (Phospho-Ser58)	HMR	P63104
228	4E-BP1 (Ab-36)	HMR	Q13541
90	4E-BP1 (Phospho-Thr36)	HMR	Q13541
169	Akt (Ab-308)	HMR	P31749
168	Akt (Ab-473)	HMR	P31749
31	Akt (Phospho-Ser473)	HMR	P31749
32	Akt (Phospho-Thr308)	HMR	P31749
213	Akt2 (Ab-474)	HMR	P31751
59	Akt2 (Phospho-Ser474)	HMR	P31751
250	AMPK1/AMPK2 (Ab-183/172)	HMR	Q13131/P54646
114	AMPK1/AMPK2 (Phospho-Thr183/172)	HMR	Q13131/P54646
208	ATM (Ab-1981)	HM	Q13315
174	BAD (Ab-112)	HMR	Q92934
175	BAD (Ab-136)	HMR	Q92934
176	BAD (Ab-155)	HMR	Q92934
40	BAD (Phospho-Ser112)	HMR	Q92934
41	BAD (Phospho-Ser136)	HMR	Q92934
42	BAD (Phospho-Ser155)	HMR	Q92934
171	BCL-2 (Ab-56)	H	P10415
172	BCL-2 (Ab-70)	HR	P10415
38	BCL-2 (Phospho-Ser70)	HR	P10415
37	BCL-2 (Phospho-Thr56)	H	P10415
173	BCL-XL (Ab-62)	HMR	Q07817
39	BCL-XL (Phospho-Ser62)	HMR	Q07817
226	Beta-Catenin (Ab-37)	HMR	P35222
187	Beta-Catenin (Ab-41/45)	HMR	P35222
87	Beta-Catenin (Phospho-Ser33)	HMR	P35222
88	Beta-Catenin (Phospho-Ser37)	HMR	P35222
54	Beta-Catenin (Phospho-Thr41/Ser45)	HMR	P35222
234	BRCA1 (Ab-1423)	H	P38398
203	BRCA1 (Ab-1524)	H	P38398
96	BRCA1 (Phospho-Ser1423)	H	P38398
55	BRCA1 (Phospho-Ser1524)	H	P38398
247	CaMKII (Ab-286)	HMR	Q9UQM7
111	CaMKII (Phospho-Thr286)	HMR	Q9UQM7
265	Caspase 3 (Ab-150)	HMR	P42574
132	Caspase 3 (Phospho-Ser150)	HMR	P42574
260	Caspase 9 (Ab-125)	HMR	P55211
263	Caspase 9 (Ab-144)	H	P55211
262	Caspase 9 (Ab-153)	H	P55211
264	Caspase 9 (Ab-196)	H	P55211
130	Caspase 9 (Phospho-Ser144)	H	P55211
131	Caspase 9 (Phospho-Ser196)	H	P55211
127	Caspase 9 (Phospho-Thr125)	HMR	P55211
129	Caspase 9 (Phospho-Tyr153)	H	P55211
191	Caveolin-1 (Ab-14)	HMR	Q03135
48	Caveolin-1 (Phospho-Tyr14)	HMR	Q03135
235	CDC2 (Ab-15)	HMR	P06493
97	CDC2 (Phospho-Tyr15)	HMR	P06493
215	cdc25A (Ab-75)	HMR	P30304
63	cdc25A (Phospho-Ser75)	HMR	P30304
206	cdc25C (Ab-216)	H	P30307
56	cdc25C (Phospho-Ser216)	H	P30307
190	CDK2 (Ab-160)	HMR	P24941
62	CDK2 (Phospho-Thr160)	HMR	P24941
192	Chk1 (Ab-280)	H	O14757
193	Chk1 (Ab-317)	HMR	O14757
207	Chk1 (Ab-345)	HMR	O14757
64	Chk1 (Phospho-Ser280)	H	O14757
65	Chk1 (Phospho-Ser317)	HMR	O14757
57	Chk1 (Phospho-Ser345)	HMR	O14757
196	Chk2 (Ab-516)	H	O96017
184	Chk2 (Ab-68)	HM	O96017
67	Chk2 (Phospho-Ser516)	H	O96017
36	Chk2 (Phospho-Thr68)	HM	O96017
151	c-Jun (Ab-239)	HMR	P05412
152	c-Jun (Ab-243)	HMR	P05412
138	c-Jun (Ab-73)	HMR	P05412
15	c-Jun (Phospho-Ser243)	HMR	P05412
2	c-Jun (Phospho-Ser73)	HMR	P05412
14	c-Jun (Phospho-Thr239)	HMR	P05412
233	c-Kit (Ab-721)	HM	P10721
95	c-Kit (Phospho-Tyr721)	HM	P10721
167	CREB (Ab-133)	HMR	P16220
30	CREB (Phospho-Ser133)	HMR	P16220
258	CrkII (Ab-221)	HMR	P46108
124	CrkII (Phospho-Tyr221)	HMR	P46108
259	eEF2K (Ab-366)	HR	O00418
125	eEF2K (Phospho-Ser366)	HR	O00418
242	EGFR (Ab-1110)	HMR	P00533
106	EGFR (Phospho-Tyr1110)	HMR	P00533
244	eIF2a (Ab-51)	HMR	P05198
108	eIF2a (Phospho-Ser51)	HMR	P05198
230	elF4E (Ab-209)	HMR	P06730
92	elF4E (Phospho-Ser209)	HMR	P06730
139	Elk-1 (Ab-383)	HM	P19419
3	Elk-1 (Phospho-Ser383)	HM	P19419
266	ERK3 (Ab-189)	HMR	Q16659
133	ERK3 (Phospho-Ser189)	HMR	Q16659
267	ERK8 (Ab-175/177)	HM	Q8TD08
134	ERK8 (Phospho-Thr175/Tyr177)	HM	Q8TD08
177	Estrogen Receptor-alpha (Ab-167)	H	P03372
43	Estrogen Receptor-alpha (Phospho-Ser167)	H	P03372
223	FAK (Ab-397)	HMR	Q05397
179	FAK (Ab-861)	HMR	Q05397
209	FAK (Ab-925)	HMR	Q05397
126	FAK (Phospho-Tyr397)	HMR	Q05397
34	FAK (Phospho-Tyr861)	HMR	Q05397
58	FAK (Phospho-Tyr925)	HMR	Q05397
232	FGF Receptor 1 (Ab-154)	HMR	P11362
94	FGF Receptor 1 (Phospho-Tyr154)	HMR	P11362
202	FKHR (Ab-256)	HM	Q12778
53	FKHR (Phospho-Ser256)	HM	Q12778
142	GSK3 alpha (Ab-21)	HMR	P49840
6	GSK3 alpha (Phospho-Ser21)	HMR	P49840
137	GSK3 beta (Ab-9)	HMR	P49841
1	GSK3 beta (Phospho-Ser9)	HMR	P49841
204	HDAC8 (Ab-39)	HM	Q9BY41
77	HDAC8 (Phospho-Ser39)	HM	Q9BY41
178	HER2 (Ab-877)	HMR	P04626
44	HER2 (Phospho-Tyr877)	HMR	P04626
243	Histone H2A.X (Ab-139)	HM	P16104
107	Histone H2A.X (Phospho-Ser139)	HM	P16104
241	HSF1 (Ab-303)	HM	Q00613
105	HSF1 (Phospho-Ser303)	HM	Q00613
205	HSP27 (Ab-15)	H	P04792
238	HSP27 (Ab-78)	H	P04792
78	HSP27 (Phospho-Ser15)	H	P04792
100	HSP27 (Phospho-Ser78)	H	P04792
251	HSP90B (Ab-254)	HMR	P08238
115	HSP90B (Phospho-Ser254)	HMR	P08238
188	ICAM-1 (Ab-512)	H	P05362
45	ICAM-1 (Phospho-Tyr512)	H	P05362
181	IGF-1R (Ab-1161)	HMR	P08069
47	IGF-1R (Phospho-Tyr1161)	HMR	P08069
201	IkB-alpha (Ab-32/36)	HMR	P25963
218	IkB-alpha (Ab-42)	HMR	P25963
72	IkB-alpha (Phospho-Ser32/Ser36)	HMR	P25963
75	IkB-alpha (Phospho-Tyr42)	HMR	P25963
116	IkB-beta (Phospho-Ser23)	H	Q15653
252	IkB-epsilon (Ab-22)	HMR	O00221
117	IkB-epsilon (Phospho-Ser22)	HMR	O00221
214	IKK alpha (Ab-23)	HMR	O15111
60	IKK alpha (Phospho-Thr23)	HMR	O15111
182	Integrin beta-3 (Ab-773)	HM	P05106
245	Integrin beta-3 (Ab-785)	HM	P05106
35	Integrin beta-3 (Phospho-Tyr773)	HM	P05106
109	Integrin beta-3 (Phospho-Tyr785)	HM	P05106
198	JAK1 (Ab-1022)	HMR	P23458
69	JAK1 (Phospho-Tyr1022)	HMR	P23458
200	JAK2 (Ab-1007)	HMR	P23458
199	JAK2 (Ab-221)	HMR	P23458
71	JAK2 (Phospho-Tyr1007)	HMR	P23458
70	JAK2 (Phospho-Tyr221)	HMR	P23458
154	JunB (Ab-259)	HM	P17275
153	JunB (Ab-79)	HMR	P17275
17	JunB (Phospho-Ser259)	HM	P17275
16	JunB (Phospho-Ser79)	HMR	P17275
155	JunD (Ab-255)	HMR	P17535
18	JunD (Phospho-Ser255)	HMR	P17535
253	Keratin 18 (Ab-33)	H	P05783
118	Keratin 18 (Phospho-Ser33)	H	P05783
261	MDM2 (Ab-166)	HM	Q00987
128	MDM2 (Phospho-Ser166)	HM	Q00987
222	MEK1 (Ab-217)	HMR	Q02750
217	MEK1 (Ab-221)	HMR	Q02750
248	MEK1 (Ab-291)	HMR	Q02750
81	MEK1 (Phospho-Ser217)	HMR	Q02750
74	MEK1 (Phospho-Ser221)	HMR	Q02750
112	MEK1 (Phospho-Thr291)	HMR	Q02750
143	MEK2 (Ab-394)	HMR	P36507
7	MEK2 (Phospho-Thr394)	HMR	P36507
231	Met (Ab-1349)	HMR	P08581
93	Met (Phospho-Tyr1349)	HMR	P08581
195	MKK3 (Ab-189)	HM	P46734
66	MKK3 (Phospho-Ser189)	HM	P46734
220	MSK1 (Ab-376)	HM	O75582
79	MSK1 (Phospho-Ser376)	HM	O75582
227	mTOR (Ab-2448)	HMR	P42345
89	mTOR (Phospho-Ser2448)	HMR	P42345
157	Myc (Ab-358)	HMR	P01106
158	Myc (Ab-373)	HMR	P01106
156	Myc (Ab-58)	HMR	P01106
254	Myc (Ab-62)	HMR	P01106
21	Myc (Phospho-Ser373)	HMR	P01106
119	Myc (Phospho-Ser62)	HMR	P01106
20	Myc (Phospho-Thr358)	HMR	P01106
19	Myc (Phospho-Thr58)	HMR	P01106
145	NFkB-p100/p52 (Ab-865)	HM	Q04206
146	NFkB-p100/p52 (Ab-869)	HM	Q04206
9	NFkB-p100/p52 (Phospho-Ser865)	HM	Q04206
10	NFkB-p100/p52 (Phospho-Ser869)	HM	Q04206
147	NFkB-p105/p50 (Ab-337)	HM	P19838
148	NFkB-p105/p50 (Ab-893)	H	P19838
149	NFkB-p105/p50 (Ab-907)	H	P19838
11	NFkB-p105/p50 (Phospho-Ser893)	H	P19838
12	NFkB-p105/p50 (Phospho-Ser907)	H	P19838
102	NFkB-p105/p50 (Phospho-Ser932)	HMR	P19838
144	NFkB-p65 (Ab-254)	HM	Q04206
225	NFkB-p65 (Ab-529)	HM	Q04206
86	NFkB-p65 (Phospho-Ser529)	HM	Q04206
8	NFkB-p65 (Phospho-Thr254)	HM	Q04206
210	p21Cip1 (Ab-145)	HMR	P38936
82	p21Cip1 (Phospho-Thr145)	HMR	P38936
211	p27Kip1 (Ab-10)	HM	P46527
212	p27Kip1 (Ab-187)	HMR	P46527
83	p27Kip1 (Phospho-Ser10)	HM	P46527
84	p27Kip1 (Phospho-Thr187)	HMR	P46527
240	P38 MAPK (Ab-182)	HMR	Q16539
103	P38 MAPK (Phospho-Thr180)	HMR	Q16539
104	P38 MAPK (Phospho-Tyr182)	HMR	Q16539
236	p44/42 MAP Kinase (Ab-202)	HMR	P27361/P28482
237	p44/42 MAP Kinase (Ab-204)	HMR	P27361/P28482
98	p44/42 MAP Kinase (Phospho-Thr202)	HMR	P27361/P28482
99	p44/42 MAP Kinase (Phospho-Tyr204)	HMR	P27361/P28482
185	p53 (Ab-315)	H	P04637
183	p53 (Ab-6)	H	P04637
51	p53 (Phospho-Ser315)	H	P04637
50	p53 (Phospho-Ser6)	H	P04637
246	p70 S6 Kinase (Ab-424)	HMR	P23443
110	p70 S6 Kinase (Phospho-Ser424)	HMR	P23443
229	PDGF Receptor beta (Ab-751)	HMR	P09619
91	PDGF Receptor beta (Phospho-Tyr751)	HMR	P09619
140	PDK1 (Ab-241)	HMR	O15530
4	PDK1 (Phospho-Ser241)	HMR	O15530
269	PI3-kinase p85-alpha (Ab-607)	HMR	P27986
136	PI3-kinase p85-alpha (Phospho-Tyr607)	HMR	P27986
268	PI3-kinase p85-subunit alpha/gamma (Ab-467/199)	HMR	P27986/Q92569
135	PI3-kinase p85-subunit alpha/gamma (Phospho-Tyr467/Tyr199)	HMR	P27986/Q92569
170	PTEN (Ab-380/382/383)	HM	P60484
33	PTEN (Phospho-Ser380/Thr382/Thr383)	HM	P60484
224	Pyk2 (Ab-402)	HMR	Q14289
85	Pyk2 (Phospho-Tyr402)	HMR	Q14289
221	Rac1/cdc42 (Ab-71)	HMR	P63000
80	Rac1/cdc42 (Phospho-Ser71)	HMR	P63000
141	Raf1 (Ab-259)	HMR	P04049
5	Raf1 (Phospho-Ser259)	HMR	P04049
189	Rb (Ab-780)	HMR	P06400
61	Rb (Phospho-Ser780)	HMR	Q13972
150	Rel (Ab-503)	H	Q04864
13	Rel (Phospho-Ser503)	H	Q04864
239	SAPK/JNK (Ab-183)	HMR	P45983/P45984/P53779
101	SAPK/JNK (Phospho-Thr183)	HMR	P45983/P45984/P53779
255	Shc (Ab-349)	HMR	P29353
120	Shc (Phospho-Tyr349)	HMR	P29353
256	SHP-2 (Ab-580)	HMR	Q06124
121	SHP-2 (Phospho-Tyr580)	HMR	Q06124
122	Smad3 (Phospho-Ser425)	HMR	P84022
194	Src (Ab-418)	HMR	P12931
216	Src (Ab-529)	HMR	P12931
49	Src (Phospho-Tyr418)	HMR	P12931
73	Src (Phospho-Tyr529)	HMR	P12931
159	STAT1 (Ab-701)	HMR	P42224
219	STAT1 (Ab-727)	HMR	P42224
76	STAT1 (Phospho-Ser727)	HMR	P42224
22	STAT1 (Phospho-Tyr701)	HMR	P42224
160	STAT3 (Ab-705)	HMR	P40763
161	STAT3 (Ab-727)	HMR	P40763
24	STAT3 (Phospho-Ser727)	HMR	P40763
23	STAT3 (Phospho-Tyr705)	HMR	P40763
162	STAT4 (Ab-693)	HM	Q14765
25	STAT4 (Phospho-Tyr693)	HM	Q14765
163	STAT5A (Ab-694)	HMR	P42229
164	STAT5A (Ab-780)	HMR	P42229
27	STAT5A (Phospho-Ser780)	HMR	P42229
26	STAT5A (Phospho-Tyr694)	HMR	P42229
165	STAT6 (Ab-641)	HM	P42226
166	STAT6 (Ab-645)	HM	P42226
29	STAT6 (Phospho-Thr645)	HM	P42226
28	STAT6 (Phospho-Tyr641)	HM	P42226
186	Tau (Ab-404)	HMR	P10636
52	Tau (Phospho-Ser404)	HMR	P10636
257	Trk B (Ab-515)	HMR	Q16620
123	Trk B (Phospho-Tyr515)	HMR	Q16620
197	TYK2 (Ab-1054)	HM	P29597
68	TYK2 (Phospho-Tyr1054)	HM	P29597
180	VEGFR2 (Ab-951)	HM	P35968
46	VEGFR2 (Phospho-Tyr951)	HM	P35968
